# Supplementary material for: The Utility of Data Collected as Part of Australia’s Aboriginal and Torres Strait Islander Health Performance Framework
Source: Int J Environ Res Public Health. 2024 Mar 13;21(3):340. doi: 10.3390/ijerph21030340 (PMC10970423; doi:10.3390/ijerph21030340)
Supplement: Supplementary file 1 [file ijerph-21-00340-s001.zip]

Archive with 1 entries (1 files):
- ijerph-2845279-supplementary.pdf
